# Supplementary material for: Transcriptomic and Expression Analysis of the Salivary Glands in White-Backed Planthoppers, Sogatella furcifera
Source: PLoS One. 2016 Jul 14;11(7):e0159393. doi: 10.1371/journal.pone.0159393 (PMC4945012; doi:10.1371/journal.pone.0159393)
Supplement: S1 Table — (XLSX) [file pone.0159393.s001.xlsx]

## Sheet: Supplementary Table 1
Supplementary Table 1 Gene specific primers used for molecular cloning of WBPH salivary protein genes
Gene	Forward primers (5'-3')	Reverse primers (5'-3')
Alpha-glucosidase family 31	CGCCTTACTTACCCAGAGCCGAG	TGCAATGGAGAACTGTATGACCG
Neutral alpha-glucosidase AB	TCTGGAATCATTTTTGGGGTTT	CCATTATTTTCGCAGTCGTTGT
Lysosomal alpha-glucosidase	CATACCCTATTGTTTCTACCC	ATCATAAAGTGCCTTCCCTCT
Soluble trehalase	GTTTATTCGCCACATTTTCCG	CACGACTCCATTTGTCCATCC
Membrane-bound trehalase	AGACAAATAGGTGAGCAGTGGTT	AGGAGTTGAGGAGTGGATGAGGG
UDP-N-acetylglucosamine pyrophosphorylase	TCTTTTGCCTTGCTTTACTT	TATACCGTTGGGTTTTTCTG
Glucose dehydrogenase [acceptor]	TGAAACCATTCCACGGCACACAC	CTACCCAGCAGCCTCAGAGCACA
Alkaline phosphatase-like isoform X1	TGTAATAATGGGAGGAGGTT	ATTCATAGGCAGTTGTGTCG
Multicopper oxidase 4	TAGGGATACACAACCGAAGACAG	GAAGGATATTCAACCCGAAAGAC
Multicopper oxidase 6	GCCTTCAAGTTTATCACACCTCAA	GTCAAATCGTCTCCTCCTCTATC
Catalase	GCAGCAGAAAATCAACTCAACGA	AGCACCGAAAACAGGCTCAACCT
Cytochrome P450 SF	ATTCTTTTATCGCATGTCCTATC	CTCATTTTCAACGTGTATTTTGT
Cytochrome P450 CYPSF01	AAACTCCTTCCAACATTCACATC	CATTCTCTAAAAAGCACACCTCC
Cytochrome P450 CYPSF02	GTTGTTGAACTGTTTGTTGGCAC	AAAGGTATGTAGGCGTAGGGATG
Cytochrome P450 CYPSF03	TTGGTGTCAATGATGGCGTGAT	TTGGTTTGGGGAACTGTGTAG
Cytochrome P450 CYPSF04	ACGTTCTGGCTTTCACGCTATTT	GTGACACCTCATTCTCTTGTTTC
NADPH-cytochrome P450 reductase	CTTACGAGCACTATAATGCGGTT	GATGAAGATGGGTACGAGAGGAG
Putative acetylcholinesterase 1	AAACTAAACTCAACCGACCCCAA	CAAATTCATAGCAAAAAACAGGC
Angiotensin converting enzyme	TGCTTATGTGAGAGGTCGTC	TCTTTCAGCCATTCGTAGAG
Carboxylesterase	TCCTGTGGCGAATTTACGATT	TGTCCGCTCCCATGTCTGTTT
Prophenoloxidase activating factor 2	CTGTGTGCCTTACTTCTTGTGTG	GTATCTCTTCCTTGTATTCCTCC
Serine protease snake-2	GAGCTCTTCGTCATCCTCTCACT	TATCAACTCCAAGGCTGTCGTCA
Serine protease snake-4	TGAACTTGAAGACGCCCGACT	TTTTTCTCCCGCACAAACCAT
Serine protease snake-6	GGTAGTGAGCCCATTGTGTGTTG	ATTGAATCTTCTGGTGCTTTTGA
Serine protease-11	GTGTTGGTCACAAGGAAGTTAGC	AATGAAGATCGAGAGTGGGATAG
Uridine phosphorylase 1 isoform X2	CGGACAACAAGATGAAACAG	ATACGCAGACAATGGCAGAG
Putative phosphorylase b kinase regulatory subunit beta	ACTGTGACGGAATTAAGGTGCG	GTGGTGATTGATTGTTCGGATG
Prostatic acid phosphatase-like isoform X1	GTATTATCGTCGTTATTGCTT	AGATTGGTTTATTTTGTTTGA
Prostatic acid phosphatase	ACAAATGAAGGAAAACGACAA	TCTATACTGAAAGCAAACGCA
Rac-GTP binding protein	CTGAAGATGTACCACCAAAAT	GAACAGTAAATGCAAAAAAAG
Calcium/calmodulin-dependent protein kinase 2 isoform X2	TCCGTTCTCTCCCTACTCGTCCC	ACAACTCTCTCAACATCTTCATC
Calcium/calmodulin-dependent protein kinase type 1 isoform X3	TGGCAGAGAGTAAAGAACACGAG	GAGGGTAACCGCAAAGTAGAATA
